# Supplementary material for: First Experience and Prospective Evaluation on Feasibility and Acute Toxicity of Online Adaptive Radiotherapy of the Prostate Bed as Salvage Treatment in Patients with Biochemically Recurrent Prostate Cancer on a 1.5T MR-Linac
Source: J Clin Med. 2022 Aug 9;11(16):4651. doi: 10.3390/jcm11164651 (PMC9410121; doi:10.3390/jcm11164651)
Supplement: Supplementary file 1 [file jcm-11-04651-s001.zip]

Archive with 1 entries (1 files):
- jcm-1798951-supplementary.pdf
